# Supplementary material for: Enhanced wind mixing and deepened mixed layer in the Pacific Arctic shelf seas with low summer sea ice
Source: Nat Commun. 2024 Nov 29;15:10389. doi: 10.1038/s41467-024-54733-w (PMC11607310; doi:10.1038/s41467-024-54733-w)
Supplement: Supplementary file 3 — Source Data [file 41467_2024_54733_MOESM3_ESM.zip]

Archive with 225 entries (195 files):
- Source Data/
- Source Data/.DS_Store
- __MACOSX/Source Data/._.DS_Store
- Source Data/Supplementary Figure 5/
- Source Data/Supplementary Figure 2/
- Source Data/Supplementary Figure 3/
- Source Data/Supplementary Figure 4/
- Source Data/Figure 1/
- Source Data/Supplementary Figure 10/
- Source Data/Readme.txt
- __MACOSX/Source Data/._Readme.txt
- Source Data/Figure 4/
- Source Data/Figure 3/
- Source Data/Supplementary Figure 1/
- Source Data/Supplementary Figure 6/
- Source Data/Figure 2/
- Source Data/Supplementary Figure 7/
- Source Data/Supplementary Figure 9/
- Source Data/Supplementary Figure 5/.DS_Store
- __MACOSX/Source Data/Supplementary Figure 5/._.DS_Store
- Source Data/Supplementary Figure 5/Panel b&d/
- Source Data/Supplementary Figure 5/Panel a&c/
- Source Data/Supplementary Figure 2/.DS_Store
- __MACOSX/Source Data/Supplementary Figure 2/._.DS_Store
- Source Data/Supplementary Figure 2/Panel b&d/
- Source Data/Supplementary Figure 2/Panel a&c/
- Source Data/Supplementary Figure 3/CTD_cast.mat
- __MACOSX/Source Data/Supplementary Figure 3/._CTD_cast.mat
- Source Data/Supplementary Figure 4/.DS_Store
- __MACOSX/Source Data/Supplementary Figure 4/._.DS_Store
- Source Data/Supplementary Figure 4/Panel b&d/
- Source Data/Supplementary Figure 4/Panel a&c/
- Source Data/Figure 1/.DS_Store
- __MACOSX/Source Data/Figure 1/._.DS_Store
- Source Data/Figure 1/Panel b/
- Source Data/Figure 1/Panel c/
- Source Data/Figure 1/Panel a/
- Source Data/Supplementary Figure 10/P2_v1.mat
- Source Data/Supplementary Figure 10/P2_v2.mat
- __MACOSX/Source Data/Supplementary Figure 10/._P2_v2.mat
- Source Data/Supplementary Figure 10/P2_v3.mat
- Source Data/Supplementary Figure 10/Trend2_v2.mat
- __MACOSX/Source Data/Supplementary Figure 10/._Trend2_v2.mat
- Source Data/Supplementary Figure 10/Trend2_v3.mat
- Source Data/Supplementary Figure 10/Trend2_v1.mat
- Source Data/Supplementary Figure 10/P1_v1.mat
- Source Data/Supplementary Figure 10/P1_v3.mat
- Source Data/Supplementary Figure 10/P1_v2.mat
- __MACOSX/Source Data/Supplementary Figure 10/._P1_v2.mat
- Source Data/Supplementary Figure 10/Trend1_v3.mat
- Source Data/Supplementary Figure 10/Trend1_v2.mat
- __MACOSX/Source Data/Supplementary Figure 10/._Trend1_v2.mat
- Source Data/Supplementary Figure 10/Trend1_v1.mat
- Source Data/Supplementary Figure 10/glor_grid.mat
- Source Data/Figure 4/.DS_Store
- __MACOSX/Source Data/Figure 4/._.DS_Store
- Source Data/Figure 4/Panel e&f/
- Source Data/Figure 4/Panel c&d/
- Source Data/Figure 4/Panel a&b/
- Source Data/Figure 3/.DS_Store
- __MACOSX/Source Data/Figure 3/._.DS_Store
- Source Data/Figure 3/Panel c&d/
- Source Data/Figure 3/Panel a&b/
- Source Data/Supplementary Figure 1/.DS_Store
- __MACOSX/Source Data/Supplementary Figure 1/._.DS_Store
- Source Data/Supplementary Figure 1/CTD_DBO3.mat
- __MACOSX/Source Data/Supplementary Figure 1/._CTD_DBO3.mat
- Source Data/Supplementary Figure 1/CTD_DBO2.mat
- __MACOSX/Source Data/Supplementary Figure 1/._CTD_DBO2.mat
- Source Data/Supplementary Figure 1/CTD_DBO1.mat
- __MACOSX/Source Data/Supplementary Figure 1/._CTD_DBO1.mat
- Source Data/Supplementary Figure 1/CTD_DBO4.mat
- __MACOSX/Source Data/Supplementary Figure 1/._CTD_DBO4.mat
- Source Data/Supplementary Figure 1/glorys_DBO2.mat
- Source Data/Supplementary Figure 1/glorys_DBO3.mat
- Source Data/Supplementary Figure 1/glorys_DBO1.mat
- Source Data/Supplementary Figure 1/glorys_DBO4.mat
- Source Data/Supplementary Figure 1/DBO Locations.txt
- __MACOSX/Source Data/Supplementary Figure 1/._DBO Locations.txt
- Source Data/Supplementary Figure 6/glory_Trend.mat
- Source Data/Supplementary Figure 6/obs_grid.mat
- Source Data/Supplementary Figure 6/.DS_Store
- __MACOSX/Source Data/Supplementary Figure 6/._.DS_Store
- Source Data/Supplementary Figure 6/site4.mat
- Source Data/Supplementary Figure 6/site5.mat
- Source Data/Supplementary Figure 6/site6.mat
- Source Data/Supplementary Figure 6/site2.mat
- Source Data/Supplementary Figure 6/site3.mat
- Source Data/Supplementary Figure 6/site1.mat
- __MACOSX/Source Data/Supplementary Figure 6/._site1.mat
- Source Data/Supplementary Figure 6/glory_pvalue.mat
- Source Data/Supplementary Figure 6/cros_lat1.mat
- Source Data/Supplementary Figure 6/cros_lon1.mat
- Source Data/Figure 2/.DS_Store
- __MACOSX/Source Data/Figure 2/._.DS_Store
- Source Data/Figure 2/Panel c&d/
- Source Data/Figure 2/Panel a&b/
- Source Data/Supplementary Figure 7/glory_Trend.mat
- Source Data/Supplementary Figure 7/obs_grid.mat
- Source Data/Supplementary Figure 7/site4.mat
- __MACOSX/Source Data/Supplementary Figure 7/._site4.mat
- Source Data/Supplementary Figure 7/site5.mat
- __MACOSX/Source Data/Supplementary Figure 7/._site5.mat
- Source Data/Supplementary Figure 7/site2.mat
- __MACOSX/Source Data/Supplementary Figure 7/._site2.mat
- Source Data/Supplementary Figure 7/site3.mat
- __MACOSX/Source Data/Supplementary Figure 7/._site3.mat
- Source Data/Supplementary Figure 7/site1.mat
- Source Data/Supplementary Figure 7/glory_pvalue.mat
- Source Data/Supplementary Figure 7/cros_lat2.mat
- Source Data/Supplementary Figure 7/cros_lon2.mat
- Source Data/Supplementary Figure 9/Wind8.mat
- Source Data/Supplementary Figure 9/Wind9.mat
- Source Data/Supplementary Figure 9/glor_grid.mat
- Source Data/Supplementary Figure 9/Wind5.mat
- Source Data/Supplementary Figure 9/Wind7.mat
- Source Data/Supplementary Figure 9/Wind6.mat
- Source Data/Supplementary Figure 5/Panel b&d/Trend1.mat
- __MACOSX/Source Data/Supplementary Figure 5/Panel b&d/._Trend1.mat
- Source Data/Supplementary Figure 5/Panel b&d/Trend2.mat
- __MACOSX/Source Data/Supplementary Figure 5/Panel b&d/._Trend2.mat
- Source Data/Supplementary Figure 5/Panel b&d/glor_grid.mat
- Source Data/Supplementary Figure 5/Panel b&d/P2.mat
- __MACOSX/Source Data/Supplementary Figure 5/Panel b&d/._P2.mat
- Source Data/Supplementary Figure 5/Panel b&d/P1.mat
- __MACOSX/Source Data/Supplementary Figure 5/Panel b&d/._P1.mat
- Source Data/Supplementary Figure 5/Panel a&c/Trend1.mat
- __MACOSX/Source Data/Supplementary Figure 5/Panel a&c/._Trend1.mat
- Source Data/Supplementary Figure 5/Panel a&c/Trend2.mat
- __MACOSX/Source Data/Supplementary Figure 5/Panel a&c/._Trend2.mat
- Source Data/Supplementary Figure 5/Panel a&c/glor_grid.mat
- Source Data/Supplementary Figure 5/Panel a&c/P2.mat
- __MACOSX/Source Data/Supplementary Figure 5/Panel a&c/._P2.mat
- Source Data/Supplementary Figure 5/Panel a&c/P1.mat
- __MACOSX/Source Data/Supplementary Figure 5/Panel a&c/._P1.mat
- Source Data/Supplementary Figure 2/Panel b&d/.DS_Store
- __MACOSX/Source Data/Supplementary Figure 2/Panel b&d/._.DS_Store
- Source Data/Supplementary Figure 2/Panel b&d/Trend1.mat
- __MACOSX/Source Data/Supplementary Figure 2/Panel b&d/._Trend1.mat
- Source Data/Supplementary Figure 2/Panel b&d/Trend2.mat
- __MACOSX/Source Data/Supplementary Figure 2/Panel b&d/._Trend2.mat
- Source Data/Supplementary Figure 2/Panel b&d/glor_grid.mat
- Source Data/Supplementary Figure 2/Panel b&d/P2.mat
- __MACOSX/Source Data/Supplementary Figure 2/Panel b&d/._P2.mat
- Source Data/Supplementary Figure 2/Panel b&d/P1.mat
- __MACOSX/Source Data/Supplementary Figure 2/Panel b&d/._P1.mat
- Source Data/Supplementary Figure 2/Panel a&c/Trend1.mat
- __MACOSX/Source Data/Supplementary Figure 2/Panel a&c/._Trend1.mat
- Source Data/Supplementary Figure 2/Panel a&c/Trend2.mat
- __MACOSX/Source Data/Supplementary Figure 2/Panel a&c/._Trend2.mat
- Source Data/Supplementary Figure 2/Panel a&c/glor_grid.mat
- Source Data/Supplementary Figure 2/Panel a&c/P2.mat
- __MACOSX/Source Data/Supplementary Figure 2/Panel a&c/._P2.mat
- Source Data/Supplementary Figure 2/Panel a&c/P1.mat
- __MACOSX/Source Data/Supplementary Figure 2/Panel a&c/._P1.mat
- Source Data/Supplementary Figure 4/Panel b&d/Trend1.mat
- __MACOSX/Source Data/Supplementary Figure 4/Panel b&d/._Trend1.mat
- Source Data/Supplementary Figure 4/Panel b&d/Trend2.mat
- __MACOSX/Source Data/Supplementary Figure 4/Panel b&d/._Trend2.mat
- Source Data/Supplementary Figure 4/Panel b&d/glor_grid.mat
- Source Data/Supplementary Figure 4/Panel b&d/P2.mat
- __MACOSX/Source Data/Supplementary Figure 4/Panel b&d/._P2.mat
- Source Data/Supplementary Figure 4/Panel b&d/P1.mat
- __MACOSX/Source Data/Supplementary Figure 4/Panel b&d/._P1.mat
- Source Data/Supplementary Figure 4/Panel a&c/Trend1.mat
- __MACOSX/Source Data/Supplementary Figure 4/Panel a&c/._Trend1.mat
- Source Data/Supplementary Figure 4/Panel a&c/Trend2.mat
- __MACOSX/Source Data/Supplementary Figure 4/Panel a&c/._Trend2.mat
- Source Data/Supplementary Figure 4/Panel a&c/glor_grid.mat
- Source Data/Supplementary Figure 4/Panel a&c/P2.mat
- __MACOSX/Source Data/Supplementary Figure 4/Panel a&c/._P2.mat
- Source Data/Supplementary Figure 4/Panel a&c/P1.mat
- __MACOSX/Source Data/Supplementary Figure 4/Panel a&c/._P1.mat
- Source Data/Figure 1/Panel b/open_3.mat
- Source Data/Figure 1/Panel b/sic_11.mat
- Source Data/Figure 1/Panel b/sic_8.mat
- Source Data/Figure 1/Panel b/sic_3.mat
- Source Data/Figure 1/Panel b/open_11.mat
- Source Data/Figure 1/Panel b/open_8.mat
- Source Data/Figure 1/Panel c/obs_grid.mat
- Source Data/Figure 1/Panel c/Correlation coef.mat
- Source Data/Figure 1/Panel c/P-value.mat
- Source Data/Figure 1/Panel a/sic3_2.mat
- Source Data/Figure 1/Panel a/sic3_1.mat
- Source Data/Figure 1/Panel a/sic11_1.mat
- Source Data/Figure 1/Panel a/sic11_2.mat
- Source Data/Figure 1/Panel a/Lat.mat
- Source Data/Figure 1/Panel a/Lon.mat
- Source Data/Figure 1/Panel a/sic8_2.mat
- Source Data/Figure 1/Panel a/sic8_1.mat
- Source Data/Figure 4/Panel e&f/Trend1.mat
- Source Data/Figure 4/Panel e&f/Trend2.mat
- Source Data/Figure 4/Panel e&f/glor_grid.mat
- Source Data/Figure 4/Panel e&f/P2.mat
- Source Data/Figure 4/Panel e&f/P1.mat
- Source Data/Figure 4/Panel c&d/Trend1.mat
- Source Data/Figure 4/Panel c&d/Trend2.mat
- Source Data/Figure 4/Panel c&d/glor_grid.mat
- Source Data/Figure 4/Panel c&d/P2.mat
- Source Data/Figure 4/Panel c&d/P1.mat
- Source Data/Figure 4/Panel a&b/Trend1.mat
- Source Data/Figure 4/Panel a&b/Trend2.mat
- Source Data/Figure 4/Panel a&b/glor_grid.mat
- Source Data/Figure 4/Panel a&b/P2.mat
- Source Data/Figure 4/Panel a&b/P1.mat
- Source Data/Figure 3/Panel c&d/Trend1.mat
- Source Data/Figure 3/Panel c&d/Trend2.mat
- Source Data/Figure 3/Panel c&d/glor_grid.mat
- Source Data/Figure 3/Panel c&d/P2.mat
- Source Data/Figure 3/Panel c&d/P1.mat
- Source Data/Figure 3/Panel a&b/Trend1.mat
- Source Data/Figure 3/Panel a&b/Trend2.mat
- Source Data/Figure 3/Panel a&b/glor_grid.mat
- Source Data/Figure 3/Panel a&b/P2.mat
- Source Data/Figure 3/Panel a&b/P1.mat
- Source Data/Figure 2/Panel c&d/Trend1.mat
- Source Data/Figure 2/Panel c&d/Trend2.mat
- Source Data/Figure 2/Panel c&d/glor_grid.mat
- Source Data/Figure 2/Panel c&d/P2.mat
- Source Data/Figure 2/Panel c&d/P1.mat
- Source Data/Figure 2/Panel a&b/obs_grid.mat
- Source Data/Figure 2/Panel a&b/Trend1.mat
- Source Data/Figure 2/Panel a&b/Trend2.mat
- Source Data/Figure 2/Panel a&b/P2.mat
- Source Data/Figure 2/Panel a&b/P1.mat
