# Supplementary material for: Enhanced wind mixing and deepened mixed layer in the Pacific Arctic shelf seas with low summer sea ice
Source: Nat Commun. 2024 Nov 29;15:10389. doi: 10.1038/s41467-024-54733-w (PMC11607310; doi:10.1038/s41467-024-54733-w)
Supplement: Supplementary file 3 — Source Data [file 41467_2024_54733_MOESM3_ESM.zip › Source Data/Readme.txt]

## Source Data File
# Title: Enhanced wind mixing and deepened mixed layer in the Pacific
#        Arctic shelf seas with low summer sea ice
#
# Software Description:
# The MATLAB 2023 is used for data analysis and plotting. 
# All maps in the study are generated with the assistance of the M_Map, 
# which is accessible via https://www.eoas.ubc.ca/~rich/map.html
# Global Self-Consistent Hierarchical High-Resolution Geography (GSHHG)
# data from https://www.ngdc.noaa.gov/mgg/shorelines/data/gshhs/ and 
# a corrected higher-resolution (2 minute) database ETOPO2 from 
# https://www.ncei.noaa.gov/products/etopo-global-relief-model are used 
# to draw the coastline and bathymetry of map images with Matlab M_MAp.
#
# Source Data Description:
#=======================================================================
# Figure 1:
# Panel a:
# sic3_1.mat: Mean sea ice concentration in mid-March during 1996-2006;
# sic3_2.mat: Mean sea ice concentration in mid-March during 2007-2021;
# sic8_1.mat: Mean sea ice concentration in mid-August during 1996-2006;
# sic8_2.mat: Mean sea ice concentration in mid-August during 2007-2021;
# si11_1.mat: Mean sea ice concentration in mid-November during 1996-2006;
# sic11_2.mat: Mean sea ice concentration in mid-November during 2007-2021;
# Lat: The latitude grid of study region for mean sea ice concentration.
# Lon: The longitude grid of study region for mean sea ice concentration.
#
# Panel b:
# open_3.mat: Mean open water area percentage in March during 1996-2021;
# open_8.mat: Mean open water area percentage in August during 1996-2021;
# open_11.mat: Mean open water area percentage in Novemember during 1996-2021;
# sic_3.mat: Mean sea ice concentration in March during 1996-2021;
# sic_8.mat: Mean sea ice concentration in August during 1996-2021;
# sic_11.mat: Mean sea ice concentration in Novemember during 1996-2021;
# The figure is plotted with matlab function shadedErrorBar 
# https://www.mathworks.com/matlabcentral/fileexchange/26311-raacampbell-shadederrorbar
# 
# Panel c:
# Correlation coef.mat: Correlations between ∆t and observed MLD in the 
# open water in 1996-2021.
# P-value.mat: The p-value of correlations.
# obs_grid.mat: The latitude and longitude grid of study region for 
# correlation calculating.
#=======================================================================
# Figure 2:
# Panel a&b:
# Trend1.mat: linear trends of summer MLDs based on ship-based observations
# during 1996-2006.
# Trend2.mat: linear trends of summer MLDs based on ship-based observations
# during 2007-2021.
# P1.mat: The p-value of linear trends during 1996-2006
# P2.mat: The p-value of linear trends during 2007-2021
# obs_grid.mat: The latitude and longitude grid of study region for 
# linear trends calculating in 1*2 degree
#
# Panel c&d:
# Trend1.mat: linear trends of summer MLDs based on GLORYS2V4 model results
# during 1996-2006.
# Trend2.mat: linear trends of summer MLDs based on GLORYS2V4 model results
# during 2007-2021.
# P1.mat: The p-value of linear trends during 1996-2006
# P2.mat: The p-value of linear trends during 2007-2021
# glor_grid.mat: The latitude and longitude grid of study region for 
# linear trends calculating in 0.25*0.25 degree.
#=======================================================================
# Figure 3:
# Panel a&b:
# Trend1.mat: linear trends of net air-sea heat flux based on ECMWF
# Reanalysis v5 (ERA5) during 1996-2006.
# Trend2.mat: linear trends of net air-sea heat flux based on ECMWF
# Reanalysis v5 (ERA5) during 2007-2021.
# P1.mat: The p-value of linear trends during 1996-2006
# P2.mat: The p-value of linear trends during 2007-2021
# glor_grid.mat: The latitude and longitude grid of study region for 
# linear trends calculating in 0.25*0.25 degree.
#
# Panel c&d:
# Trend1.mat: linear trends of net air-sea freshwater flux based on ECMWF
# Reanalysis v5 (ERA5) during 1996-2006.
# Trend2.mat: linear trends of net air-sea freshwater flux based on ECMWF
# Reanalysis v5 (ERA5) during 2007-2021.
# P1.mat: The p-value of linear trends during 1996-2006
# P2.mat: The p-value of linear trends during 2007-2021
# glor_grid.mat: The latitude and longitude grid of study region for 
# linear trends calculating in 0.25*0.25 degree.
#=======================================================================
# Figure 4:
# Panel a&b:
# Trend1.mat: linear trends of turbulent kinetic energy based on 1D sea 
# ice mixed layer model during 1996-2006.
# Trend2.mat: linear trends of turbulent kinetic energy based on 1D sea 
# ice mixed layer model during 2007-2021.
# P1.mat: The p-value of linear trends during 1996-2006
# P2.mat: The p-value of linear trends during 2007-2021
# glor_grid.mat: The latitude and longitude grid of study region for 
# linear trends calculating in 0.25*0.25 degree.
#
# Panel c&d:
# Trend1.mat: linear trends of surface buoyancy flux based on 1D sea 
# ice mixed layer model during 1996-2006.
# Trend2.mat: linear trends of surface buoyancy flux based on 1D sea 
# ice mixed layer model during 2007-2021.
# P1.mat: The p-value of linear trends during 1996-2006
# P2.mat: The p-value of linear trends during 2007-2021
# glor_grid.mat: The latitude and longitude grid of study region for 
# linear trends calculating in 0.25*0.25 degree.
#
# Panel e&f:
# Trend1.mat: linear trends of sea ice derived meltwater flux based on 
# 1D sea ice mixed layer model during 1996-2006.
# Trend2.mat:linear trends of sea ice derived meltwater based on 1D sea 
# ice mixed layer model during 20077-2021.
# P1.mat: The p-value of linear trends during 1996-2006
# P2.mat: The p-value of linear trends during 2007-2021
# glor_grid.mat: The latitude and longitude grid of study region for 
# linear trends calculating in 0.25*0.25 degree.
#=======================================================================
# Supplementary Figure 1
# DBO Locations.txt: 
# Locations of four benthic biological hotspot subdomains for St. Lawrence
# Island Polynya, Chirikov Basin, Southeastern Chukchi Sea and Northeastern 
# Chukchi Sea in the northern Bering and Chukchi Seas (https://dbo.cbl.umces.edu/). 
# CTD_DBO1.mat: 
# Potential density profiles in DBO1 based on the ship-based CTD/XCTD
# observations. The variable of sum_rho is the mean potential density
# from 1996-2021 in summer (6-9) and oth_rho is for other months.
# sum_std is the standard errors of mean potential density from 1996-2021 
# in summer and oth_std is for other months.
# CTD_DBO2.mat: 
# Potential density profiles in DBO2 based on the ship-based CTD/XCTD
# observations. The variable of sum_rho is the mean potential density
# from 1996-2021 in summer (6-9) and oth_rho is for other months.
# sum_std is the standard errors of mean potential density from 1996-2021 
# in summer and oth_std is for other months.
# CTD_DBO3.mat: 
# Potential density profiles in DBO3 based on the ship-based CTD/XCTD
# observations. The variable of sum_rho is the mean potential density
# from 1996-2021 in summer (6-9) and oth_rho is for other months.
# sum_std is the standard errors of mean potential density from 1996-2021 
# in summer and oth_std is for other months.
# CTD_DBO4.mat: 
# Potential density profiles in DBO4 based on the ship-based CTD/XCTD
# observations. The variable of sum_rho is the mean potential density
# from 1996-2021 in summer (6-9) and oth_rho is for other months.
# sum_std is the standard errors of mean potential density from 1996-2021 
# in summer and oth_std is for other months.
# glorys_DBO1.mat: 
# Potential density profiles and mld in DBO1 based on the GLORYS2V4 model
# results. The variable of cast is the mean potential density profiles in
# DBO1 during 1996-2021. mld is the mean mixed layer depth in DBO1 during 
# 1996-2021. depth is the water depth data.
# glorys_DBO2.mat: 
# Potential density profiles and mld in DBO2 based on the GLORYS2V4 model
# results. The variable of cast is the mean potential density profiles in
# DBO2 during 1996-2021. mld is the mean mixed layer depth in DBO2 during 
# 1996-2021. depth is the water depth data.
# glorys_DBO3.mat: 
# Potential density profiles and mld in DBO3 based on the GLORYS2V4 model
# results. The variable of cast is the mean potential density profiles in
# DBO3 during 1996-2021. mld is the mean mixed layer depth in DBO3 during 
# 1996-2021. depth is the water depth data.
# glorys_DBO4.mat: 
# Potential density profiles and mld in DBO4 based on the GLORYS2V4 model
# results. The variable of cast is the mean potential density profiles in
# DBO4 during 1996-2021. mld is the mean mixed layer depth in DBO4 during 
# 1996-2021. depth is the water depth data.
#=======================================================================
# Supplementary Figure 2
# Panel a&c:
# Trend1.mat: linear trends of annual sea ice retreat timing 
# during 1996-2006.
# Trend2.mat: linear trends of annual sea ice retreat timing
# during 2007-2021.
# P1.mat: The p-value of linear trends during 1996-2006
# P2.mat: The p-value of linear trends during 2007-2021
# glor_grid.mat: The latitude and longitude grid of study region for 
# linear trends calculating in 0.25*0.25 degree.
#
# Panel b&d:
# Trend1.mat: linear trends of annual open water duration during 1996-2006.
# Trend2.mat: linear trends of annual open water duration during 2007-2021.
# P1.mat: The p-value of linear trends during 1996-2006
# P2.mat: The p-value of linear trends during 2007-2021
# glor_grid.mat: The latitude and longitude grid of study region for 
# linear trends calculating in 0.25*0.25 degree.
#=======================================================================
# Supplementary Figure 3
# CTD_cast.mat: Geographical locations and sampling date of hydrographic 
# profiles in this study.
#=======================================================================
# Supplementary Figure 4
# Panel a&c:
# Trend1.mat: linear trends of mixed layer salinity based on ship-based
# observations during 1996-2006.
# Trend2.mat: linear trends of mixed layer salinity based on ship-based
# observations during 2007-2021.
# P1.mat: The p-value of linear trends during 1996-2006
# P2.mat: The p-value of linear trends during 2007-2021
# glor_grid.mat: The latitude and longitude grid of study region for 
# linear trends calculating in 0.25*0.25 degree.
#
# Panel b&d:
# Trend1.mat: linear trends of mixed layer salinity based on GLORYS2V4 
# model results during 1996-2006.
# Trend2.mat: linear trends of mixed layer salinity based on GLORYS2V4
# model results during 2007-2021.
# P1.mat: The p-value of linear trends during 1996-2006
# P2.mat: The p-value of linear trends during 2007-2021
# glor_grid.mat: The latitude and longitude grid of study region for 
# linear trends calculating in 0.25*0.25 degree.
#=======================================================================
# Supplementary Figure 5
# Panel a&c:
# Trend1.mat: linear trends of mixed layer temperature based on ship-based
# observations during 1996-2006.
# Trend2.mat: linear trends of mixed layer temperature based on ship-based
# observations during 2007-2021.
# P1.mat: The p-value of linear trends during 1996-2006
# P2.mat: The p-value of linear trends during 2007-2021
# glor_grid.mat: The latitude and longitude grid of study region for 
# linear trends calculating in 0.25*0.25 degree.
#
# Panel b&d:
# Trend1.mat: linear trends of mixed layer temperature based on GLORYS2V4 
# model results during 1996-2006.
# Trend2.mat: linear trends of mixed layer temperature based on GLORYS2V4
# model results during 2007-2021.
# P1.mat: The p-value of linear trends during 1996-2006
# P2.mat: The p-value of linear trends during 2007-2021
# glor_grid.mat: The latitude and longitude grid of study region for 
# linear trends calculating in 0.25*0.25 degree.
#=======================================================================
# Supplementary Figure 6
# cros_lat1.mat: The latitude of sites where both observations and model
# results have significant shoaling trends for Panel a. 
# cros_lon1.mat: The longitude of sites where both observations and model
# results have significant shoaling trends for Panel a. 
# obs_grid.mat: The latitude and longitude grid of study region for 
# linear trends calculating in 1*2 degree for Panel a.
# glor_Trend.mat: linear trends of mixed layer depth based on GLORYS2V4
# model results during 1996-2006 in 1*2 degree for Panel a.
# glor_pvalue.mat:The p-value of linear trends of mld based on GLORYS2V4
# model results during 1996-2006 in 1*2 degree for Panel a.
#
# site1.mat: annual mean summer MLDs at sites corresponding to site 1.
# CTD_Trend1 is the linear trends of mean mixed layer depth based on ship-based
# observation during 1996-2006 in site1.
# CTD_Trend2 is the linear trends of mean mixed layer depth based on ship-based
# observation during 2007-2021 in site1.
# CTD_P1 is the p-value of linear trends of mld based on ship-based
# observation during 1996-2006 in site1.
# CTD_P2 is the p-value of linear trends of mld based on ship-based
# observation during 2007-2021 in site1.
# glorys_Trend1 is the linear trends of mean mixed layer depth based on 
# GLORY2SV4 during 1996-2006 in site1.
# glorys_Trend2 is the linear trends of mean mixed layer depth based on
# GLORYS2V4 during 2007-2021 in site1.
# glorys_P1 is the p-value of linear trends of mld based on GLORYS2V4
# during 1996-2006 in site1.
# glorys_P2 is the p-value of linear trends of mld based on GLORYS2V4
# during 2007-2021 in site1.
# mld_obs: The time series of mean mixed layer depth based on ship-based
# observations.
# mld_obserr: The time series of mean mixed layer depth standard error based 
# on ship-based observations.
# mld_model: The time series of mean mixed layer depth based on GLORYS2V4
# mld_moderr: The time series of mean mixed layer depth standard error based 
# on GLORYS2V4.
# pos_lat: latitude of site1
# pos_lon: longitude of site1
#
# site2.mat: annual mean summer MLDs at sites corresponding to site 2.
# The meaning of variables is as above.
# site3.mat: annual mean summer MLDs at sites corresponding to site 3.
# The meaning of variables is as above.
# site4.mat: annual mean summer MLDs at sites corresponding to site 4.
# The meaning of variables is as above.
# site5.mat: annual mean summer MLDs at sites corresponding to site 5.
# The meaning of variables is as above.
# site6.mat: annual mean summer MLDs at sites corresponding to site 6.
# The meaning of variables is as above.
#=======================================================================
# Supplementary Figure 7
# cros_lat2.mat: The latitude of sites where both observations and model
# results have significant deepening trends for Panel a. 
# cros_lon2.mat: The longitude of sites where both observations and model
# results have significant deepening trends for Panel a. 
# obs_grid.mat: The latitude and longitude grid of study region for 
# linear trends calculating in 1*2 degree for Panel a.
# glory_Trend.mat: linear trends of mixed layer depth based on GLORYS2V4
# model results during 2007-2021 in 1*2 degree for Panel a.
# glory_pvalue.mat:The p-value of linear trends of mld based on GLORYS2V4
# model results during 2007-2021 in 1*2 degree for Panel a.
# site1.mat: annual mean summer MLDs at sites corresponding to site 1.
# The meaning of variables is as above.
# site2.mat: annual mean summer MLDs at sites corresponding to site 2.
# The meaning of variables is as above.
# site3.mat: annual mean summer MLDs at sites corresponding to site 3.
# The meaning of variables is as above.
# site4.mat: annual mean summer MLDs at sites corresponding to site 4.
# The meaning of variables is as above.
# site5.mat: annual mean summer MLDs at sites corresponding to site 5.
# The meaning of variables is as above.
#=======================================================================
# Supplementary Figure 9
# Wind5.mat: The linear trends of wind stress in May during 1996-2006 
# and 2007-2021 in 0.25*0.25 degree grid with 80%, 50% and 15% sea ice 
# concentration edge.
# Trend1 is the linear trends of wind stress in May during 1996-2006.
# Trend2 is the linear trends of wind stress in May during 2007-2021.
# P1 is the p-value of linear trends during 1996-2006.
# P2 is the p-value of linear trends during 2007-2021.
# SIC_1 is the mean sea ice concentration in May during 1996-2006.
# SIC_2 is the mean sea ice concentration in May during 2007-2021.
#
# Wind6.mat: The linear trends of wind stress in June during 1996-2006 
# and 2007-2021 in 0.25*0.25 degree grid with 80%, 50% and 15% sea ice 
# concentration edge.The meaning of variables is as above.
# Wind7.mat: The linear trends of wind stress in July during 1996-2006 
# and 2007-2021 in 0.25*0.25 degree grid with 80%, 50% and 15% sea ice 
# concentration edge.The meaning of variables is as above.
# Wind8.mat: The linear trends of wind stress in August during 1996-2006 
# and 2007-2021 in 0.25*0.25 degree grid with 80%, 50% and 15% sea ice 
# concentration edge.The meaning of variables is as above.
# Wind9.mat: The linear trends of wind stress in September during 1996-2006 
# and 2007-2021 in 0.25*0.25 degree grid with 80%, 50% and 15% sea ice 
# concentration edge.The meaning of variables is as above.
# glor_grid.mat: The latitude and longitude grid of study region for 
# linear trends calculating in 0.25*0.25 degree.
#=======================================================================
# Supplementary Figure 10
# Trend1_v1.mat: linear trends of summer MLDs based on ship-based observations
# during 1996-2006 with potential density thresholds of 0.1 kg m^-3
# Trend1_v2.mat: linear trends of summer MLDs based on ship-based observations
# during 1996-2006 with potential density thresholds of 0.125 kg m^-3
# Trend1_v3.mat: linear trends of summer MLDs based on ship-based observations
# during 1996-2006 with potential density thresholds of 0.15 kg m^-3
# Trend2_v1.mat: linear trends of summer MLDs based on ship-based observations
# during 2007-2021 with potential density thresholds of 0.1 kg m^-3
# Trend2_v2.mat: linear trends of summer MLDs based on ship-based observations
# during 2007-2021 with potential density thresholds of 0.125 kg m^-3
# Trend2_v3.mat: linear trends of summer MLDs based on ship-based observations
# during 2007-2021 with potential density thresholds of 0.15 kg m^-3
# P1_v1.mat: the p-value of linear trends during 1996-2006 with potential 
# density thresholds of 0.1 kg m^-3
# P1_v2.mat: the p-value of linear trends during 1996-2006 with potential 
# density thresholds of 0.125 kg m^-3
# P1_v3.mat: the p-value of linear trends during 1996-2006 with potential 
# density thresholds of 0.15 kg m^-3
# P2_v1.mat: the p-value of linear trends during 2007-2021 with potential 
# density thresholds of 0.1 kg m^-3
# P2_v2.mat: the p-value of linear trends during 2007-2021 with potential 
# density thresholds of 0.125 kg m^-3
# P2_v3.mat: the p-value of linear trends during 2007-2021 with potential 
# density thresholds of 0.15 kg m^-3
