# Supplementary material for: Enhanced wind mixing and deepened mixed layer in the Pacific Arctic shelf seas with low summer sea ice
Source: Nat Commun. 2024 Nov 29;15:10389. doi: 10.1038/s41467-024-54733-w (PMC11607310; doi:10.1038/s41467-024-54733-w)
Supplement: Supplementary file 3 — Source Data [file 41467_2024_54733_MOESM3_ESM.zip › Source Data/Supplementary Figure 1/DBO Locations.txt]

% The regional DBO boxes

% DBO-1: St. Lawrence Island PolynLata
DBO1_Lon = [360-172.312,360-172.187,360-175.791,360-176.147,360-172.312];
DBO1_Lat = [63.769,61.946,61.847,63.663,63.769];

% DBO-2: Chrikov Basin
DBO2_Lon = [360-170.492,360-167.860,360-167.908,360-170.481,360-170.492];
DBO2_Lat = [65.111,65.097,64.482,64.496,65.111];

%DBO-3: Southeastern Chukchi Sea
DBO3_Lon = [360-171.330,360-171.419,360-166.481,360-166.756,360-171.330];
DBO3_Lat = [66.786,68.609,68.572,66.752,66.786];

% DBO-4: Northeastern Chukchi Sea
DBO4_Lon = [360-164.255,360-160.507,360-160.994,360-164.553,360-164.255];
DBO4_Lat = [71.867,71.721,70.682,70.820,71.867];
